# Supplementary material for: A Novel M6A-Related Genes Signature Can Impact the Immune Status and Predict the Prognosis and Drug Sensitivity of Lung Adenocarcinoma
Source: Front Immunol. 2022 Jul 4;13:923533. doi: 10.3389/fimmu.2022.923533 (PMC9289247; doi:10.3389/fimmu.2022.923533)
Supplement: Supplementary Table 2 — M6A-related genes. [file Table_2.xls]

METTL3
METTL14
METTL16
WTAP
VIRMA
ZC3H13
RBM15
RBM15B
CBLL1
YTHDC1
YTHDC2
YTHDF1
YTHDF2
YTHDF3
HNRNPC
FMR1
LRPPRC
HNRNPA2B1
IGFBP1
IGFBP2
IGFBP3
RBMX
ELAVL1
IGF2BP1
FTO
ALKBH5
