# Supplementary material for: A Novel M6A-Related Genes Signature Can Impact the Immune Status and Predict the Prognosis and Drug Sensitivity of Lung Adenocarcinoma
Source: Front Immunol. 2022 Jul 4;13:923533. doi: 10.3389/fimmu.2022.923533 (PMC9289247; doi:10.3389/fimmu.2022.923533)
Supplement: Supplementary Table 3 — DO pathway enrichment. [file Table_3.xls]

ID	Description	GeneRatio	BgRatio	pvalue	p.adjust	qvalue	geneID	Count
DOID:850	lung disease	32/174	499/8007	2.2472000623873e-08	1.31685923655896e-05	1.05736676619697e-05	SERPINE2/IL1A/SFTPC/DMBT1/HHIP/AGER/CDC6/SFTPA2/SFTPD/DKK1/DEFB1/PLA2G2A/ABCA3/VEGFD/IGFBP3/GCLC/TWIST1/DUOX2/DUOX1/HMGA2/CXCL5/PI3/MS4A2/SFTPB/SLPI/SHH/SERPINB3/AQP5/SFTPA1/MMP3/SCGB1A1/SERPINB4	32
DOID:3083	chronic obstructive pulmonary disease	18/174	220/8007	1.20064372871035e-06	0.000351788612512133	0.000282467235122909	SERPINE2/IL1A/SFTPC/HHIP/AGER/CDC6/SFTPD/DEFB1/GCLC/DUOX2/DUOX1/PI3/SFTPB/SLPI/AQP5/SFTPA1/MMP3/SCGB1A1	18
DOID:11162	respiratory failure	9/174	55/8007	2.36587446332922e-06	0.000429536245451913	0.000344894380666437	SFTPC/DMBT1/SFTPD/PLA2G2A/ABCA3/PI3/SFTPB/AQP5/SFTPA1	9
DOID:2320	obstructive lung disease	21/174	308/8007	2.93198802356255e-06	0.000429536245451913	0.000344894380666437	SERPINE2/IL1A/SFTPC/HHIP/AGER/CDC6/SFTPD/DEFB1/GCLC/DUOX2/DUOX1/PI3/MS4A2/SFTPB/SLPI/SERPINB3/AQP5/SFTPA1/MMP3/SCGB1A1/SERPINB4	21
DOID:10534	stomach cancer	19/174	274/8007	7.05525909464652e-06	0.000796981224707394	0.000639932831766131	IL1A/BIRC5/DMBT1/MAGEA3/CLDN6/MAGEA1/SLC2A1/S100A8/PLA2G2A/IGFBP3/HPGD/MMP10/MAD2L1/CXCL5/SLPI/SHH/CCNA2/MMP3/SERPINB5	19
DOID:12716	newborn respiratory distress syndrome	7/174	35/8007	8.16021731782315e-06	0.000796981224707394	0.000639932831766131	SFTPC/DMBT1/SFTPD/ABCA3/PI3/SFTPB/SFTPA1	7
DOID:657	adenoma	21/174	340/8007	1.36728331176237e-05	0.0011446114581325	0.000919061113319972	BIRC5/ALOX15B/CGA/WIF1/SLC2A1/SLC5A5/PCSK1/VEGFD/TNXB/IGFBP3/TWIST1/SLC5A8/HMGA2/GAL/NTS/OGN/CCNB2/SHH/CCNA2/MMP3/CTSE	21
DOID:1459	hypothyroidism	7/174	44/8007	3.943564671342e-05	0.00279105790880444	0.00224106859212427	FOXE1/SLC5A5/RETN/IGFBP3/DUOX2/DUOX1/IGFBP1	7
DOID:1485	cystic fibrosis	12/174	138/8007	4.28660770976791e-05	0.00279105790880444	0.00224106859212427	IL1A/SCGB3A2/TF/SFTPD/DEFB1/PLA2G2A/IGFBP3/GCLC/PI3/SFTPB/SLPI/SFTPA1	12
DOID:3908	non-small cell lung carcinoma	23/174	431/8007	5.39980948516919e-05	0.00316428835830914	0.00254075246302171	BIRC5/AGER/MAGEA1/CDA/EIF4EBP1/ACKR1/WIF1/SLC2A1/S100A8/VEGFD/IGFBP3/ARTN/IBSP/UBE2C/HPGD/MMP10/PIGR/CCNB2/ABCC2/AQP5/SFTPA1/SERPINB5/ADAMTS8	23
DOID:3082	interstitial lung disease	13/174	170/8007	7.8768601911581e-05	0.00419621824728968	0.00336933636884945	IL1A/SFTPC/AGER/SFTPA2/SFTPD/DKK1/IGFBP3/TWIST1/CXCL5/SERPINB3/SFTPA1/MMP3/SCGB1A1	13
DOID:4766	embryoma	19/174	352/8007	0.000217561712696967	0.0104964490570887	0.00842808106434105	NEK2/IL1A/BIRC5/IGF2BP1/PCSK2/MAGEA3/SLC16A1/SLC2A1/PCSK1/PLA2G2A/IGFBP3/MAD2L1/IGFBP1/SLPI/SHH/AQP4/SERPINB3/SERPINB4/EXO1	19
DOID:0060084	cell type benign neoplasm	23/174	475/8007	0.000232856378399579	0.0104964490570887	0.00842808106434105	BIRC5/ALOX15B/CGA/WIF1/SLC2A1/SLC5A5/PCSK1/VEGFD/TNXB/IGFBP3/TWIST1/SLC5A8/HMGA2/GAL/NTS/OGN/SFTPB/CCNB2/SHH/CCNA2/SFTPA1/MMP3/CTSE	23
DOID:1273	respiratory syncytial virus infectious disease	4/174	17/8007	0.000410906464431209	0.0163024912723898	0.0130900190385454	SFTPC/SFTPA2/SFTPD/SCGB1A1	4
DOID:854	collagen disease	13/174	201/8007	0.000417299264651617	0.0163024912723898	0.0130900190385454	IL1A/BIRC5/AGER/PLOD2/SFTPD/CTSG/TNXB/IGFBP3/CENPA/IGFBP1/SFTPB/FGB/SERPINB3	13
DOID:688	embryonal cancer	19/174	373/8007	0.000452219569088087	0.0165625417178512	0.0132988254856826	NEK2/IL1A/BIRC5/IGF2BP1/PCSK2/MAGEA3/SLC16A1/SLC2A1/PCSK1/PLA2G2A/IGFBP3/MAD2L1/IGFBP1/SLPI/SHH/AQP4/SERPINB3/SERPINB4/EXO1	19
DOID:3996	urinary system cancer	23/174	500/8007	0.000485410070080335	0.0167323706510045	0.0134351889365888	SOSTDC1/IL1A/BIRC5/CRABP1/HOXA10/MAGEA3/MYBL2/PRAME/IGF2BP3/WIF1/SLC2A1/DKK1/IGFBP3/MT1G/ANLN/MAD2L1/MAGEA6/FABP4/SHH/LTF/MMP3/FAM107A/SERPINB5	23
DOID:2994	germ cell cancer	20/174	410/8007	0.000555928441389091	0.018098559258556	0.0145321645205219	NEK2/IL1A/BIRC5/IGF2BP1/PCSK2/MAGEA3/SLC16A1/YBX2/SLC2A1/PCSK1/PLA2G2A/IGFBP3/MAD2L1/IGFBP1/SLPI/SHH/AQP4/SERPINB3/SERPINB4/EXO1	20
DOID:289	endometriosis	8/174	88/8007	0.000619673720260506	0.0191120421090872	0.0153459364518807	IL1A/BIRC5/FST/IGFBP3/CXCL5/IGFBP1/LTF/MMP3	8
DOID:120	female reproductive organ cancer	21/174	455/8007	0.000830004198827108	0.0243191230256343	0.0195269408881956	IL1A/BIRC5/HOXA10/IGF2BP1/HILPDA/FST/IGF2BP3/EIF4EBP1/KLK6/SLC2A1/DKK1/S100A8/VEGFD/IGFBP3/SLPI/ABCC2/SERPINB3/MMP3/CDK1/SERPINB5/SERPINB4	21
DOID:10316	pneumoconiosis	5/174	35/8007	0.000875479280882509	0.0244300408855786	0.0196160019325555	IL1A/SFTPD/SFTPA1/MMP3/SCGB1A1	5
DOID:3459	breast carcinoma	18/174	383/8007	0.00161537299918387	0.043027662614625	0.0345488866332628	NEK2/IL1A/BIRC5/CLDN6/SLC16A1/KLK6/SLC2A1/DKK1/SLC5A5/S100A8/VEGFD/IGFBP3/ARTN/TWIST1/MAD2L1/CCNA2/SERPINB5/ADAMTS8	18
DOID:12120	pulmonary alveolar proteinosis	3/174	12/8007	0.00192051189803898	0.046892498843785	0.037652141158922	SFTPD/SFTPB/SFTPA1	3
DOID:13359	Ehlers-Danlos syndrome	3/174	12/8007	0.00192051189803898	0.046892498843785	0.037652141158922	PLOD2/TNXB/IGFBP1	3
DOID:552	pneumonia	8/174	108/8007	0.00235152545411171	0.0472408523908203	0.0379318502221963	IL1A/SFTPC/SFTPA2/SFTPD/ABCA3/IGFBP3/SLPI/SHH	8
DOID:50	thyroid gland disease	10/174	159/8007	0.00237852203351716	0.0472408523908203	0.0379318502221963	IL1A/FOXE1/SCGB3A2/CGA/SLC5A5/RETN/IGFBP3/DUOX2/DUOX1/IGFBP1	10
DOID:0050737	autosomal recessive disease	16/174	334/8007	0.00242135184744484	0.0472408523908203	0.0379318502221963	IL1A/SCGB3A2/TNNI3/TF/ACKR1/SFTPD/DKK1/DEFB1/PLA2G2A/IGFBP3/GCLC/PI3/SFTPB/SLPI/LTF/SFTPA1	16
DOID:9352	type 2 diabetes mellitus	12/174	215/8007	0.00246876662234795	0.0472408523908203	0.0379318502221963	IL1A/PCSK2/AGER/TNNI3/SLC16A1/S100A8/PLA2G2A/RETN/IGFBP3/IGFBP1/SHH/LTF	12
DOID:1575	rheumatic disease	11/174	188/8007	0.00257970525001067	0.0472408523908203	0.0379318502221963	IL1A/BIRC5/AGER/PLOD2/SFTPD/CTSG/IGFBP3/CENPA/SFTPB/FGB/SERPINB3	11
DOID:403	mouth disease	11/174	188/8007	0.00257970525001067	0.0472408523908203	0.0379318502221963	IL1A/BIRC5/AGER/SFTPD/S100A8/DEFB1/SLPI/FGB/LTF/MMP3/WDR72	11
DOID:418	systemic scleroderma	11/174	188/8007	0.00257970525001067	0.0472408523908203	0.0379318502221963	IL1A/BIRC5/AGER/PLOD2/SFTPD/CTSG/IGFBP3/CENPA/SFTPB/FGB/SERPINB3	11
DOID:419	scleroderma	11/174	188/8007	0.00257970525001067	0.0472408523908203	0.0379318502221963	IL1A/BIRC5/AGER/PLOD2/SFTPD/CTSG/IGFBP3/CENPA/SFTPB/FGB/SERPINB3	11
DOID:263	kidney cancer	19/174	437/8007	0.00292093138619634	0.0518686603730623	0.0416477298127517	SOSTDC1/BIRC5/CRABP1/HOXA10/MAGEA3/PRAME/IGF2BP3/WIF1/SLC2A1/DKK1/IGFBP3/MT1G/ANLN/MAD2L1/MAGEA6/SHH/LTF/MMP3/FAM107A	19
DOID:4450	renal cell carcinoma	16/174	342/8007	0.00306645018481661	0.0528511708324274	0.0424366325886385	BIRC5/CRABP1/MAGEA3/IGF2BP3/WIF1/SLC2A1/DKK1/IGFBP3/MT1G/ANLN/MAD2L1/MAGEA6/SHH/LTF/MMP3/FAM107A	16
DOID:229	female reproductive system disease	11/174	193/8007	0.00316137029570184	0.052930371236608	0.042500226230939	IL1A/BIRC5/FOXE1/FST/H19/IGFBP3/CXCL5/PI3/IGFBP1/LTF/MMP3	11
DOID:4451	renal carcinoma	17/174	380/8007	0.0036277418668936	0.0580650509004288	0.0466230963759506	SOSTDC1/BIRC5/CRABP1/MAGEA3/IGF2BP3/WIF1/SLC2A1/DKK1/IGFBP3/MT1G/ANLN/MAD2L1/MAGEA6/SHH/LTF/MMP3/FAM107A	17
DOID:6713	cerebrovascular disease	8/174	116/8007	0.00366622335036837	0.0580650509004288	0.0466230963759506	SERPINE2/CRABP1/ROS1/IGFBP3/ADH1B/FGB/AQP4/MMP3	8
DOID:5353	colonic disease	4/174	30/8007	0.00379686196519244	0.0585516082000729	0.0470137755800837	S100A8/ARTN/AQP4/IHH	4
