# Supplementary material for: A Novel M6A-Related Genes Signature Can Impact the Immune Status and Predict the Prognosis and Drug Sensitivity of Lung Adenocarcinoma
Source: Front Immunol. 2022 Jul 4;13:923533. doi: 10.3389/fimmu.2022.923533 (PMC9289247; doi:10.3389/fimmu.2022.923533)
Supplement: Supplementary Table 4 — GO pathway enrichment. [file Table_4.xls]

ONTOLOGY	ID	Description	GeneRatio	BgRatio	pvalue	p.adjust	qvalue	geneID	Count
BP	GO:0019731	antibacterial humoral response	15/254	61/18862	2.33109311584529e-15	7.24736849716299e-12	6.56141367554768e-12	H2BC7/DMBT1/WFDC12/H2BC8/TF/SFTPD/CTSG/DEFB1/SPINK5/PGC/WFDC5/PI3/SLPI/FGB/LTF	15
BP	GO:0019730	antimicrobial humoral response	20/254	142/18862	4.72576771906237e-15	7.34620591928246e-12	6.65089625303831e-12	H2BC7/DMBT1/WFDC12/H2BC8/TF/SFTPD/CTSG/S100A8/DEFB1/PLA2G2A/KRT6A/SPINK5/PGC/ITLN1/WFDC5/CXCL5/PI3/SLPI/FGB/LTF	20
BP	GO:0042445	hormone metabolic process	18/254	218/18862	9.92010678761814e-10	1.02805373342349e-06	9.30749668424242e-07	CRABP1/FOXE1/PCSK2/CGA/KLK6/CTSG/HSD17B6/SLC5A5/PCSK1/DUOX2/DUOX1/DUOXA1/GAL/ADH1B/SHH/AKR1C4/DUOXA2/STC2	18
BP	GO:0006959	humoral immune response	23/254	380/18862	2.08104908629486e-09	1.61749540232268e-06	1.46440138335591e-06	H2BC7/DMBT1/WFDC12/H2BC8/FCN3/TF/SFTPD/CTSG/S100A8/DEFB1/PLA2G2A/KRT6A/SPINK5/PGC/ITLN1/WFDC5/CXCL5/PI3/SLPI/FGB/LTF/EXO1/C7	23
BP	GO:0006590	thyroid hormone generation	7/254	21/18862	7.31916784673233e-09	4.55105856709816e-06	4.12030627834995e-06	FOXE1/CGA/SLC5A5/DUOX2/DUOX1/DUOXA1/DUOXA2	7
BP	GO:0042403	thyroid hormone metabolic process	7/254	26/18862	3.90906408491667e-08	2.02554670666765e-05	1.83383111632757e-05	FOXE1/CGA/SLC5A5/DUOX2/DUOX1/DUOXA1/DUOXA2	7
BP	GO:0042742	defense response to bacterium	20/254	344/18862	4.75020525755337e-08	2.10976973510478e-05	1.91008253514251e-05	H2BC7/DMBT1/WFDC12/H2BC8/TF/SFTPD/CTSG/S100A8/DEFB1/PLA2G2A/KRT6A/SPINK5/PGC/COCH/WFDC5/PI3/VGF/SLPI/FGB/LTF	20
BP	GO:0006575	cellular modified amino acid metabolic process	13/254	198/18862	2.99231559800756e-06	0.00116288864927569	0.00105282261961477	FOXE1/PLOD2/CGA/CLIC5/SLC5A5/PLA2G2A/PLA2G4F/GCLC/DUOX2/DUOX1/DUOXA1/GGH/DUOXA2	13
BP	GO:0045861	negative regulation of proteolysis	17/254	346/18862	4.93286451340287e-06	0.00170403064135217	0.00154274616477652	SERPINE2/SPOCK1/PBK/MAGEA3/WFDC12/LRRK2/SPINK5/WFDC5/PI15/PI3/SPINK13/SLPI/SHH/SERPINB3/LTF/SERPINB5/SERPINB4	17
BP	GO:0061844	antimicrobial humoral immune response mediated by antimicrobial peptide	8/254	78/18862	1.00695101994316e-05	0.00296800227630959	0.00268708438551975	H2BC7/H2BC8/DEFB1/KRT6A/SPINK5/PGC/CXCL5/LTF	8
BP	GO:0010466	negative regulation of peptidase activity	14/254	257/18862	1.08451562634451e-05	0.00296800227630959	0.00268708438551975	SERPINE2/SPOCK1/MAGEA3/WFDC12/SPINK5/WFDC5/PI15/PI3/SPINK13/SLPI/SERPINB3/LTF/SERPINB5/SERPINB4	14
BP	GO:0016485	protein processing	13/254	224/18862	1.14557823466436e-05	0.00296800227630959	0.00268708438551975	SERPINE2/PCSK2/CLEC3B/MAGEA3/CGA/LRRK2/KLK6/CTSG/PCSK1/FGB/SHH/IHH/CTSE	13
BP	GO:0140014	mitotic nuclear division	15/254	296/18862	1.24650900072878e-05	0.00298107421789676	0.00269891908335933	NEK2/IL1A/CDC6/MYBL2/TTK/NCAPG/UBE2C/ANLN/NUF2/MAD2L1/CCNB2/CDC20/CDK1/NCAPH/DLGAP5	15
BP	GO:0016540	protein autoprocessing	5/254	24/18862	1.4676279619901e-05	0.00325918238130516	0.00295070463936957	PCSK2/KLK6/SHH/IHH/CTSE	5
BP	GO:0010951	negative regulation of endopeptidase activity	13/254	245/18862	2.95170851814721e-05	0.00611790785527978	0.00553885514212326	SERPINE2/SPOCK1/MAGEA3/WFDC12/SPINK5/WFDC5/PI3/SPINK13/SLPI/SERPINB3/LTF/SERPINB5/SERPINB4	13
BP	GO:0051604	protein maturation	14/254	293/18862	4.63175827473207e-05	0.00900008529758876	0.00814823791225893	SERPINE2/PCSK2/CLEC3B/MAGEA3/CGA/LRRK2/KLK6/CTSG/PCSK1/FGB/SHH/DUOXA2/IHH/CTSE	14
BP	GO:0050665	hydrogen peroxide biosynthetic process	4/254	17/18862	6.6579919924747e-05	0.0114998317247799	0.0104113863087002	DUOX2/DUOX1/DUOXA1/DUOXA2	4
BP	GO:0061687	detoxification of inorganic compound	4/254	17/18862	6.6579919924747e-05	0.0114998317247799	0.0104113863087002	MT1A/MT1G/MT1H/ABCC2	4
BP	GO:0000070	mitotic sister chromatid segregation	10/254	164/18862	7.84897930871147e-05	0.0128434087740968	0.0116277953858695	NEK2/CDC6/TTK/NCAPG/UBE2C/NUF2/MAD2L1/CDC20/NCAPH/DLGAP5	10
BP	GO:0050672	negative regulation of lymphocyte proliferation	7/254	81/18862	0.000110082006566809	0.0171122479208105	0.0154925939768236	SFTPD/GAL/SHH/IHH/LGALS7B/SCGB1A1/IL20RB	7
BP	GO:0032945	negative regulation of mononuclear cell proliferation	7/254	82/18862	0.000118992336980364	0.0176165321748549	0.0159491483250874	SFTPD/GAL/SHH/IHH/LGALS7B/SCGB1A1/IL20RB	7
BP	GO:0002385	mucosal immune response	5/254	37/18862	0.000130479707095754	0.0177476761917686	0.0160678797165408	H2BC7/H2BC8/DEFB1/PIGR/LTF	5
BP	GO:0035988	chondrocyte proliferation	4/254	20/18862	0.000131295127825885	0.0177476761917686	0.0160678797165408	HMGA2/STC1/IHH/LTF	4
BP	GO:0030071	regulation of mitotic metaphase/anaphase transition	6/254	59/18862	0.000139368295541907	0.0180540012849912	0.0163452115034675	CDC6/TTK/UBE2C/MAD2L1/CDC20/DLGAP5	6
BP	GO:0052547	regulation of peptidase activity	17/254	455/18862	0.000155308440554458	0.0193141576673525	0.017486095580742	SERPINE2/SPOCK1/AGER/MAGEA3/WFDC12/S100A8/SPINK5/WFDC5/PI15/PI3/SPINK13/SLPI/SERPINB3/LTF/SERPINB5/SERPINB4/EGLN3	17
BP	GO:0007091	metaphase/anaphase transition of mitotic cell cycle	6/254	61/18862	0.000167938546211252	0.0200815746219532	0.0181808774319388	CDC6/TTK/UBE2C/MAD2L1/CDC20/DLGAP5	6
BP	GO:1902099	regulation of metaphase/anaphase transition of cell cycle	6/254	62/18862	0.000183859717694463	0.0206051507185046	0.0186548976727265	CDC6/TTK/UBE2C/MAD2L1/CDC20/DLGAP5	6
BP	GO:0070664	negative regulation of leukocyte proliferation	7/254	88/18862	0.000185572280514033	0.0206051507185046	0.0186548976727265	SFTPD/GAL/SHH/IHH/LGALS7B/SCGB1A1/IL20RB	7
BP	GO:0002251	organ or tissue specific immune response	5/254	41/18862	0.000214701370453361	0.0219903271703113	0.0199089688183414	H2BC7/H2BC8/DEFB1/PIGR/LTF	5
BP	GO:0010965	regulation of mitotic sister chromatid separation	6/254	64/18862	0.000219266690987343	0.0219903271703113	0.0199089688183414	CDC6/TTK/UBE2C/MAD2L1/CDC20/DLGAP5	6
BP	GO:0044784	metaphase/anaphase transition of cell cycle	6/254	64/18862	0.000219266690987343	0.0219903271703113	0.0199089688183414	CDC6/TTK/UBE2C/MAD2L1/CDC20/DLGAP5	6
BP	GO:0052548	regulation of endopeptidase activity	16/254	426/18862	0.000228414122120117	0.0221918595522327	0.0200914263996445	SERPINE2/SPOCK1/AGER/MAGEA3/WFDC12/S100A8/SPINK5/WFDC5/PI3/SPINK13/SLPI/SERPINB3/LTF/SERPINB5/SERPINB4/EGLN3	16
BP	GO:0007585	respiratory gaseous exchange by respiratory system	6/254	65/18862	0.000238874546802771	0.0225048777578732	0.0203748178038472	SFTPC/SFTPA2/SFTPD/SFTPB/SFTPA1/CFAP43	6
BP	GO:0042130	negative regulation of T cell proliferation	6/254	66/18862	0.000259836134324561	0.0226892831036961	0.0205417694026793	SFTPD/SHH/IHH/LGALS7B/SCGB1A1/IL20RB	6
BP	GO:0051306	mitotic sister chromatid separation	6/254	66/18862	0.000259836134324561	0.0226892831036961	0.0205417694026793	CDC6/TTK/UBE2C/MAD2L1/CDC20/DLGAP5	6
BP	GO:0006855	drug transmembrane transport	3/254	10/18862	0.000270023632948458	0.0226892831036961	0.0205417694026793	ABCA3/SLC22A3/ABCC2	3
BP	GO:0033083	regulation of immature T cell proliferation	3/254	10/18862	0.000270023632948458	0.0226892831036961	0.0205417694026793	IL1A/SHH/IHH	3
BP	GO:0010038	response to metal ion	14/254	352/18862	0.000316198146155298	0.0258700009578111	0.0234214360891764	TESMIN/IL1A/MT1A/LRRK2/TF/S100A8/MT1G/MT1H/GGH/FABP4/FGB/SHH/ABCC2/FOSB	14
BP	GO:0050830	defense response to Gram-positive bacterium	7/254	98/18862	0.000360922897342591	0.0276061176522708	0.0249932314002377	H2BC7/DMBT1/H2BC8/CTSG/DEFB1/PLA2G2A/KRT6A	7
BP	GO:0033079	immature T cell proliferation	3/254	11/18862	0.000367592832806198	0.0276061176522708	0.0249932314002377	IL1A/SHH/IHH	3
BP	GO:0000819	sister chromatid segregation	10/254	199/18862	0.000379180426372273	0.0276061176522708	0.0249932314002377	NEK2/CDC6/TTK/NCAPG/UBE2C/NUF2/MAD2L1/CDC20/NCAPH/DLGAP5	10
BP	GO:0033045	regulation of sister chromatid segregation	6/254	71/18862	0.000387288964256763	0.0276061176522708	0.0249932314002377	CDC6/TTK/UBE2C/MAD2L1/CDC20/DLGAP5	6
BP	GO:1905818	regulation of chromosome separation	6/254	71/18862	0.000387288964256763	0.0276061176522708	0.0249932314002377	CDC6/TTK/UBE2C/MAD2L1/CDC20/DLGAP5	6
BP	GO:0003341	cilium movement	9/254	164/18862	0.000390694492344778	0.0276061176522708	0.0249932314002377	DEFB1/ZMYND10/TEKT1/TEKT2/CFAP73/AQP4/CFAP157/RSPH4A/CFAP43	9
BP	GO:0002227	innate immune response in mucosa	4/254	27/18862	0.000441645451134833	0.0298494719038738	0.0270242548360307	H2BC7/H2BC8/DEFB1/LTF	4
BP	GO:0031069	hair follicle morphogenesis	4/254	27/18862	0.000441645451134833	0.0298494719038738	0.0270242548360307	SOSTDC1/FOXE1/FST/SHH	4
BP	GO:0044706	multi-multicellular organism process	10/254	204/18862	0.000461053369415307	0.0304981899045147	0.0276115724482986	SERPINE2/SLC2A1/CLIC5/HPGD/STC1/ABCC2/STC2/IHH/SCGB1A1/FOSB	10
BP	GO:0051346	negative regulation of hydrolase activity	16/254	456/18862	0.000483696759609111	0.0306507291278201	0.0277496740152667	SERPINE2/SPOCK1/MAGEA3/WFDC12/LRRK2/TNNI3/SPINK5/WFDC5/PI15/PI3/SPINK13/SLPI/SERPINB3/LTF/SERPINB5/SERPINB4	16
BP	GO:0015893	drug transport	3/254	12/18862	0.000485256253496487	0.0306507291278201	0.0277496740152667	ABCA3/SLC22A3/ABCC2	3
BP	GO:0051384	response to glucocorticoid	8/254	135/18862	0.000492935495783533	0.0306507291278201	0.0277496740152667	ABCA3/UCN3/STC1/ABCC2/SLIT3/SCGB1A1/FAM107A/FOSB	8
BP	GO:0042303	molting cycle	7/254	105/18862	0.000548419948662653	0.0327891850075421	0.0296857275855048	SOSTDC1/FOXE1/FST/KRT16/SPINK5/GAL/SHH	7
BP	GO:0042633	hair cycle	7/254	105/18862	0.000548419948662653	0.0327891850075421	0.0296857275855048	SOSTDC1/FOXE1/FST/KRT16/SPINK5/GAL/SHH	7
BP	GO:0035082	axoneme assembly	6/254	76/18862	0.000559052307568582	0.032794219325108	0.0296902854108916	ZMYND10/TEKT2/CFAP73/CFAP157/RSPH4A/CFAP43	6
BP	GO:0018958	phenol-containing compound metabolic process	7/254	106/18862	0.000580570792167734	0.033425825793509	0.0302621110771252	FOXE1/CGA/SLC5A5/DUOX2/DUOX1/DUOXA1/DUOXA2	7
BP	GO:0007565	female pregnancy	9/254	177/18862	0.000678926265822452	0.0380117793241566	0.0344140095521643	SLC2A1/CLIC5/HPGD/STC1/ABCC2/STC2/IHH/SCGB1A1/FOSB	9
BP	GO:0007059	chromosome segregation	13/254	337/18862	0.000684900542976385	0.0380117793241566	0.0344140095521643	NEK2/BIRC5/CDC6/FAM83D/TTK/NCAPG/UBE2C/NUF2/MAD2L1/OIP5/CDC20/NCAPH/DLGAP5	13
BP	GO:0015718	monocarboxylic acid transport	9/254	178/18862	0.00070685051226963	0.0380117793241566	0.0344140095521643	NR0B2/SLC16A1/SLC16A11/PLA2G2A/PLA2G4F/SLC5A8/SLC22A3/ABCC2/AKR1C4	9
BP	GO:0071241	cellular response to inorganic substance	10/254	216/18862	0.000718924791380594	0.0380117793241566	0.0344140095521643	MT1A/LRRK2/TF/MT1G/MT1H/FABP4/SHH/CCNA2/MMP3/FOSB	10
BP	GO:1902850	microtubule cytoskeleton organization involved in mitosis	8/254	143/18862	0.000721355735003294	0.0380117793241566	0.0344140095521643	NEK2/MYBL2/TTK/CENPA/NUF2/MAD2L1/CDC20/DLGAP5	8
BP	GO:0001942	hair follicle development	6/254	80/18862	0.000734876344593152	0.0380788425890018	0.0344747253586331	SOSTDC1/FOXE1/FST/SPINK5/GAL/SHH	6
BP	GO:0048730	epidermis morphogenesis	4/254	31/18862	0.000759087678309121	0.0386885834731649	0.0350267549922103	SOSTDC1/FOXE1/FST/SHH	4
BP	GO:0050930	induction of positive chemotaxis	3/254	14/18862	0.00078702591979085	0.0394655416875766	0.0357301750343079	AGER/VEGFD/ARTN	3
BP	GO:0016486	peptide hormone processing	4/254	32/18862	0.000858431798750468	0.0414830564614629	0.0375567344307535	PCSK2/CGA/CTSG/PCSK1	4
BP	GO:0000280	nuclear division	15/254	436/18862	0.0008821356446554	0.0414830564614629	0.0375567344307535	NEK2/IL1A/CDC6/MYBL2/TTK/NCAPG/UBE2C/ANLN/NUF2/MAD2L1/CCNB2/CDC20/CDK1/NCAPH/DLGAP5	15
BP	GO:0022404	molting cycle process	6/254	83/18862	0.000892671139528397	0.0414830564614629	0.0375567344307535	SOSTDC1/FOXE1/FST/SPINK5/GAL/SHH	6
BP	GO:0022405	hair cycle process	6/254	83/18862	0.000892671139528397	0.0414830564614629	0.0375567344307535	SOSTDC1/FOXE1/FST/SPINK5/GAL/SHH	6
BP	GO:0042743	hydrogen peroxide metabolic process	5/254	56/18862	0.000928936144116434	0.0414830564614629	0.0375567344307535	DUOX2/DUOX1/DUOXA1/DUOXA2/MMP3	5
BP	GO:0098773	skin epidermis development	6/254	84/18862	0.000950678783487948	0.0414830564614629	0.0375567344307535	SOSTDC1/FOXE1/FST/SPINK5/GAL/SHH	6
BP	GO:0048285	organelle fission	16/254	486/18862	0.000953668606323225	0.0414830564614629	0.0375567344307535	NEK2/IL1A/CDC6/LRRK2/MYBL2/TTK/NCAPG/UBE2C/ANLN/NUF2/MAD2L1/CCNB2/CDC20/CDK1/NCAPH/DLGAP5	16
BP	GO:0032350	regulation of hormone metabolic process	4/254	33/18862	0.000966597492250581	0.0414830564614629	0.0375567344307535	DUOXA1/GAL/DUOXA2/STC2	4
BP	GO:0140448	signaling receptor ligand precursor processing	4/254	33/18862	0.000966597492250581	0.0414830564614629	0.0375567344307535	PCSK2/CGA/CTSG/PCSK1	4
BP	GO:0010273	detoxification of copper ion	3/254	15/18862	0.000974031238882854	0.0414830564614629	0.0375567344307535	MT1A/MT1G/MT1H	3
BP	GO:1990169	stress response to copper ion	3/254	15/18862	0.000974031238882854	0.0414830564614629	0.0375567344307535	MT1A/MT1G/MT1H	3
BP	GO:0010043	response to zinc ion	5/254	57/18862	0.00100721938225204	0.0423168251273189	0.0383115878825315	MT1A/S100A8/MT1G/MT1H/GGH	5
BP	GO:0031960	response to corticosteroid	8/254	152/18862	0.00107301803589114	0.0443441571192894	0.0401470353090281	ABCA3/UCN3/STC1/ABCC2/SLIT3/SCGB1A1/FAM107A/FOSB	8
BP	GO:2000780	negative regulation of double-strand break repair	4/254	34/18862	0.00108399998104406	0.0443441571192894	0.0401470353090281	PARPBP/TWIST1/HMGA2/AUNIP	4
BP	GO:0150104	transport across blood-brain barrier	6/254	87/18862	0.0011422161121006	0.046118829772997	0.0417537373035818	AGER/SLC16A1/SLC2A1/SLC5A5/SLC22A3/ABCC2	6
BP	GO:0036159	inner dynein arm assembly	3/254	16/18862	0.00118693296046892	0.046711070558201	0.0422899232017841	ZMYND10/TEKT2/CFAP73	3
BP	GO:0048557	embryonic digestive tract morphogenesis	3/254	16/18862	0.00118693296046892	0.046711070558201	0.0422899232017841	SHH/IHH/TCF21	3
BP	GO:0010232	vascular transport	6/254	88/18862	0.00121221444124108	0.0471096837227316	0.0426508081036666	AGER/SLC16A1/SLC2A1/SLC5A5/SLC22A3/ABCC2	6
BP	GO:0098813	nuclear chromosome segregation	11/254	273/18862	0.00123556223794657	0.0471755026082197	0.0427103973098067	NEK2/CDC6/FAM83D/TTK/NCAPG/UBE2C/NUF2/MAD2L1/CDC20/NCAPH/DLGAP5	11
BP	GO:0048608	reproductive structure development	14/254	405/18862	0.00124425577802316	0.0471755026082197	0.0427103973098067	SERPINE2/HOXA10/ALOX15B/FST/SOX15/RSPO3/RETN/STC1/VGF/SHH/STC2/SLIT3/SERPINB5/TCF21	14
BP	GO:0051983	regulation of chromosome segregation	6/254	89/18862	0.00128544917372665	0.0481501383267006	0.0435927849149659	CDC6/TTK/UBE2C/MAD2L1/CDC20/DLGAP5	6
BP	GO:0061458	reproductive system development	14/254	408/18862	0.0013338009309614	0.0493114678947372	0.0446441960185293	SERPINE2/HOXA10/ALOX15B/FST/SOX15/RSPO3/RETN/STC1/VGF/SHH/STC2/SLIT3/SERPINB5/TCF21	14
BP	GO:0045738	negative regulation of DNA repair	4/254	36/18862	0.00134817458058947	0.0493114678947372	0.0446441960185293	PARPBP/TWIST1/HMGA2/AUNIP	4
CC	GO:0042599	lamellar body	6/259	17/19520	5.63854080496015e-08	1.59570704780372e-05	1.39479693596383e-05	SFTPC/SFTPA2/ABCA3/SPINK5/SFTPB/SFTPA1	6
CC	GO:0016324	apical plasma membrane	18/259	351/19520	1.15383546499667e-06	0.000163267718297029	0.000142711228565378	AGER/SLC16A1/TF/SLC2A1/ECRG4/CLIC5/ZMYND10/DUOX2/SLC5A8/DUOX1/CA4/STC1/ABCC2/SLC26A9/AQP5/UPK1B/GPIHBP1/RHCG	18
CC	GO:0045177	apical part of cell	19/259	414/19520	2.99461226956675e-06	0.00028249175742913	0.000246924169595855	AGER/SLC16A1/TF/SLC2A1/ECRG4/CLIC5/ZMYND10/DUOX2/SLC5A8/DUOX1/CA4/STC1/ABCC2/SLC26A9/DUOXA2/AQP5/UPK1B/GPIHBP1/RHCG	19
CC	GO:0044815	DNA packaging complex	9/259	117/19520	2.63250894304473e-05	0.00186250007720414	0.00162799895161976	H2BC7/H2BC8/H2BC9/H2AC8/NCAPG/H4C4/CENPA/H2AC7/NCAPH	9
CC	GO:0005771	multivesicular body	6/259	62/19520	0.000169953650224081	0.00961937660268298	0.00840823322161243	SFTPC/LRRK2/SFTPA2/SFTPD/SFTPB/SFTPA1	6
CC	GO:0034774	secretory granule lumen	13/259	322/19520	0.000390786057095731	0.0151660114700149	0.0132565099328752	CLEC3B/TF/CDA/CTSG/S100A8/PCSK1/RETN/VEGFD/GGH/SLPI/FGB/SERPINB3/LTF	13
CC	GO:0060205	cytoplasmic vesicle lumen	13/259	326/19520	0.000439241659549134	0.0151660114700149	0.0132565099328752	CLEC3B/TF/CDA/CTSG/S100A8/PCSK1/RETN/VEGFD/GGH/SLPI/FGB/SERPINB3/LTF	13
CC	GO:0031983	vesicle lumen	13/259	328/19520	0.000465323597882031	0.0151660114700149	0.0132565099328752	CLEC3B/TF/CDA/CTSG/S100A8/PCSK1/RETN/VEGFD/GGH/SLPI/FGB/SERPINB3/LTF	13
CC	GO:0005791	rough endoplasmic reticulum	6/259	75/19520	0.000482311318834397	0.0151660114700149	0.0132565099328752	PLOD2/SFTPA2/SFTPD/CA4/SFTPA1/SCGB1A1	6
CC	GO:0062023	collagen-containing extracellular matrix	15/259	423/19520	0.000560174752468774	0.0158529454948663	0.0138569544031749	SERPINE2/CLEC3B/GDF10/FCN3/CTSG/COL2A1/S100A8/TNXB/COCH/PRG4/OGN/SLPI/FGB/SHH/ADAMTS8	15
CC	GO:0000786	nucleosome	7/259	109/19520	0.000629900867853799	0.0162056314184205	0.0141652348273342	H2BC7/H2BC8/H2BC9/H2AC8/H4C4/CENPA/H2AC7	7
CC	GO:0045334	clathrin-coated endocytic vesicle	5/259	57/19520	0.00094377435671115	0.0222573452457713	0.0194549977041334	SFTPC/SFTPA2/SFTPD/SFTPB/SFTPA1	5
CC	GO:0032993	protein-DNA complex	9/259	208/19520	0.00189715363670691	0.0412995753221582	0.0360996845851113	H2BC7/GINS4/H2BC8/H2BC9/H2AC8/H4C4/CENPA/HMGA2/H2AC7	9
MF	GO:0004867	serine-type endopeptidase inhibitor activity	11/253	98/18337	1.07970334540465e-07	5.23656122521255e-05	4.59158054256293e-05	SERPINE2/SPOCK1/WFDC12/SPINK5/WFDC5/PI3/SPINK13/SLPI/SERPINB3/SERPINB5/SERPINB4	11
MF	GO:0030414	peptidase inhibitor activity	14/253	187/18337	3.38359300870191e-07	8.20521304610213e-05	7.19458723955564e-05	SERPINE2/SPOCK1/BIRC5/WFDC12/SPINK5/WFDC5/PI15/PI3/SPINK13/SLPI/SERPINB3/LTF/SERPINB5/SERPINB4	14
MF	GO:0004866	endopeptidase inhibitor activity	13/253	180/18337	1.34408050021924e-06	0.000217293014202111	0.000190529305995991	SERPINE2/SPOCK1/BIRC5/WFDC12/SPINK5/WFDC5/PI3/SPINK13/SLPI/SERPINB3/LTF/SERPINB5/SERPINB4	13
MF	GO:0061135	endopeptidase regulator activity	13/253	192/18337	2.764335596778e-06	0.000335175691109332	0.000293892521341661	SERPINE2/SPOCK1/BIRC5/WFDC12/SPINK5/WFDC5/PI3/SPINK13/SLPI/SERPINB3/LTF/SERPINB5/SERPINB4	13
MF	GO:0061134	peptidase regulator activity	14/253	230/18337	3.98989687385598e-06	0.00038701999676403	0.000339351228850066	SERPINE2/SPOCK1/BIRC5/WFDC12/SPINK5/WFDC5/PI15/PI3/SPINK13/SLPI/SERPINB3/LTF/SERPINB5/SERPINB4	14
MF	GO:0005179	hormone activity	10/253	122/18337	7.45005824811387e-06	0.000602213041722538	0.000528039216182106	CGA/INSL4/RETN/CHGB/GAL/UCN3/NTS/STC1/VGF/STC2	10
MF	GO:0048018	receptor ligand activity	19/253	486/18337	4.79550126613402e-05	0.00332259730582143	0.00291335716017766	IL1A/CGA/GDF10/INSL4/DKK1/RETN/VEGFD/CHGB/ARTN/GAL/UCN3/NTS/CXCL5/STC1/OGN/VGF/SHH/STC2/SCGB3A1	19
MF	GO:0030546	signaling receptor activator activity	19/253	492/18337	5.64981755373338e-05	0.00342520189195086	0.00300332406803722	IL1A/CGA/GDF10/INSL4/DKK1/RETN/VEGFD/CHGB/ARTN/GAL/UCN3/NTS/CXCL5/STC1/OGN/VGF/SHH/STC2/SCGB3A1	19
MF	GO:0004857	enzyme inhibitor activity	16/253	385/18337	9.45497844454428e-05	0.00509518282844886	0.00446761554572619	SERPINE2/SPOCK1/BIRC5/WFDC12/LRRK2/SPINK5/WFDC5/PI15/PI3/SPINK13/SLPI/SERPINB3/LTF/SCGB1A1/SERPINB5/SERPINB4	16
